# Supplementary material for: Exploratory Survey on European Consumer and Stakeholder Attitudes towards Alternatives for Surgical Castration of Piglets
Source: Animals (Basel). 2020 Sep 28;10(10):1758. doi: 10.3390/ani10101758 (PMC7600221; doi:10.3390/ani10101758)
Supplement: Supplementary file 1 [file animals-10-01758-s001.zip]

Archive with 1 entries (1 files):
- animals-916288-supplementary.docx
